# Supplementary material for: Aerodigestoscopy (ADS): The Feasibility, Safety, and Comfort of a Comprehensive Procedure for the Evaluation of Physiological Disorders of the Aerodigestive Tract
Source: J Clin Med. 2024 Dec 13;13(24):7578. doi: 10.3390/jcm13247578 (PMC11727860; doi:10.3390/jcm13247578)
Supplement: Supplementary file 1 [file jcm-13-07578-s001.zip]

Archive with 1 entries (1 files):
- jcm-3304934-supplementary.pdf
